# Supplementary material for: Effects of Mixed Decomposition of Pinus sylvestris var. mongolica and Morus alba Litter on Microbial Diversity
Source: Microorganisms. 2022 May 28;10(6):1117. doi: 10.3390/microorganisms10061117 (PMC9229243; doi:10.3390/microorganisms10061117)
Supplement: Supplementary file 1 [file microorganisms-10-01117-s001.zip]

Archive with 1 entries (1 files):
- microorganisms-1700166-supplementary.pdf
